# Supplementary material for: Dataset of the complete mitogenomes of the mushroom corals Fungiidae
Source: Data Brief. 2025 Jul 8;61:111857. doi: 10.1016/j.dib.2025.111857 (PMC12311936; doi:10.1016/j.dib.2025.111857)
Supplement: Supplementary file 2 [file mmc2.xlsx]

## Sheet: Supplementary table 1
Supplementary table 1 The similarity among Fungiidae mitogenomes
	Ctenactis crassa _3039F	Ctenactis echinata _0620F	Cycloseris costulata _1112F	Cycloseris costulata _3006F	Cycloseris fragilis _3639F	Danafungia horrida_ 0309F	Danafungia horrida _3001F	Danafungia horrida _1602F	Danafungia horrida _3023F	Danafungia scruposa _3509F	Fungia fungites _1207F	Fungia fungites _1203F	Halomitra pileus _1213F	Heliofungia actiniformis _HGh35	Herpolitha limax _0603F	Lithophyllon concinna _0614F	Lithophyllon scabra _0402F	Lithophyllon undulatum _gdg124	Lithophyllon undulatum _LC818211	Lobactis scutaria _0206F	Pleuractis gravis _0918F	Pleuractis moluccensis _3127F	Pleuractis paumotensis _LC818212	Polyphyllia talpina _0311F	Sandalolitha robusta _3209F	Sandalolitha robusta _0307F	Sandalolitha robusta _LC818214	Podabacia crustacea _LC818213
Ctenactis crassa_3039F	-
Ctenactis echinata_0620F	0.9949	-
Cycloseris costulata_1112F	0.9905	0.9907	-
Cycloseris costulata_3006F	0.9916	0.9917	0.9999	-
Cycloseris fragilis_3639F	0.988	0.9885	0.9919	0.9923	-
Danafungia horrida_0309F	0.9932	0.9932	0.9854	0.9866	0.982	-
Danafungia horrida_3001F	0.9938	0.9938	0.9857	0.9867	0.9828	0.9942	-
Danafungia horrida_1602F	0.9939	0.9939	0.9854	0.9864	0.9826	0.991	0.9984	-
Danafungia horrida_3023F	0.9939	0.9939	0.9858	0.9869	0.9829	0.9944	0.9998	0.9985	-
Danafungia scruposa_3509F	0.9901	0.9902	0.984	0.9864	0.9811	0.9837	0.9828	0.9851	0.9829	-
Fungia fungites_1207F	0.9897	0.9898	0.9847	0.9873	0.9833	0.988	0.979	0.9886	0.9791	0.9981	-
Fungia fungites_1203F	0.9906	0.9911	0.9843	0.9866	0.9827	0.9871	0.9874	0.9871	0.9875	0.9917	0.9949	-
Halomitra pileus_1213F	0.9897	0.9898	0.9835	0.9861	0.9807	0.9838	0.984	0.9852	0.9841	0.9953	0.9884	0.9916	-
Heliofungia actiniformis_HGh35	0.9885	0.9904	0.9879	0.988	0.9889	0.9895	0.9903	0.9903	0.9903	0.9883	0.9912	0.9901	0.9883	-
Herpolitha limax_0603F	0.9934	0.9945	0.9859	0.986	0.9839	0.9887	0.9889	0.9886	0.9891	0.9939	0.9862	0.9796	0.9936	0.994	-
Lithophyllon concinna_0614F	0.9946	0.9943	0.9859	0.9869	0.985	0.9951	0.9964	0.9983	0.9965	0.9889	0.9886	0.9898	0.9886	0.9904	0.9912	-
Lithophyllon scabra_0402F	0.9937	0.9937	0.9843	0.9853	0.9818	0.996	0.9947	0.9944	0.9948	0.9854	0.9886	0.9763	0.9852	0.9901	0.982	0.9974	-
Lithophyllon undulatum_gdg124	0.9937	0.9937	0.9842	0.9852	0.9817	0.996	0.9947	0.9944	0.9948	0.9854	0.9886	0.9763	0.9852	0.9901	0.9819	0.9974	0.999	-
Lithophyllon undulatum_LC818211	0.9937	0.9937	0.9843	0.9853	0.9818	0.996	0.9947	0.9944	0.9948	0.9854	0.9886	0.9763	0.9852	0.9901	0.982	0.9974	1	0.999	-
Lobactis scutaria_0206F	0.9912	0.9917	0.9833	0.9859	0.9819	0.9876	0.9791	0.9874	0.9792	0.9829	0.9899	0.9932	0.9875	0.9941	0.9877	0.9898	0.9868	0.9868	0.9868	-
Pleuractis gravis_0918F	0.9901	0.9903	0.993	0.9931	0.9863	0.9897	0.99	0.9901	0.9901	0.9882	0.9876	0.988	0.9875	0.9913	0.9843	0.9902	0.9899	0.9899	0.9899	0.9889	-
Pleuractis moluccensis_3127F	0.9905	0.9907	0.9914	0.9918	0.9949	0.9843	0.9849	0.9847	0.985	0.9836	0.9859	0.9849	0.9832	0.9912	0.9869	0.9871	0.984	0.9839	0.984	0.9839	0.9912	-
Pleuractis paumotensis_LC818212	0.9901	0.9903	0.993	0.9931	0.9863	0.9897	0.99	0.9901	0.9901	0.9882	0.9876	0.988	0.9875	0.9913	0.9843	0.9902	0.9899	0.9899	0.9899	0.9889	0.9999	0.9912	-
Polyphyllia talpina_0311F	0.9811	0.9968	0.9854	0.9854	0.9848	0.9668	0.972	0.9725	0.9725	0.9905	0.9903	0.9665	0.9903	0.9904	0.9789	0.9851	0.9651	0.9647	0.9651	0.9678	0.9932	0.9875	0.9932	-
Sandalolitha robusta_3209F	0.9953	0.9962	0.9867	0.9876	0.9853	0.9905	0.9909	0.9906	0.991	0.9876	0.9898	0.981	0.9873	0.9944	0.9889	0.9932	0.9845	0.9844	0.9845	0.9897	0.9906	0.9888	0.9918	0.9812	-
Sandalolitha robusta_0307F	0.9954	0.9968	0.9876	0.9877	0.9866	0.9912	0.9913	0.991	0.9915	0.9894	0.9921	0.9823	0.9893	0.9944	0.989	0.9936	0.9849	0.9848	0.9849	0.9916	0.9918	0.9874	0.9906	0.9812	0.9998	-
Sandalolitha robusta_LC818214	0.9951	0.996	0.9867	0.9876	0.9853	0.9905	0.9909	0.9906	0.991	0.9874	0.9896	0.98	0.9871	0.9943	0.9938	0.9932	0.9837	0.9836	0.9837	0.9895	0.9907	0.9874	0.9907	0.9795	0.994	0.9942	-
Podabacia crustacea_LC818213	0.9951	0.996	0.9867	0.9876	0.9853	0.9905	0.9909	0.9906	0.991	0.9874	0.9896	0.9807	0.9871	0.9943	0.9887	0.9932	0.9844	0.9842	0.9844	0.9895	0.9907	0.9874	0.9907	0.9809	0.9945	0.9947	0.9991	-
