# Supplementary material for: Dataset of the complete mitogenomes of the mushroom corals Fungiidae
Source: Data Brief. 2025 Jul 8;61:111857. doi: 10.1016/j.dib.2025.111857 (PMC12311936; doi:10.1016/j.dib.2025.111857)
Supplement: Supplementary file 3 [file mmc3.xlsx]

## Sheet: Ctenactis_crassa
Gene	Strand	Position(Start-End)	Length(bp)	Intergenic_spacer	Start_coden	Stop_coden
trnM-cat	F	1-72	72	-	-	-
rrnL	F	221-1909	1689	148	-	-
nad5-CDS1	F	1946-2655	710	36	ATG	-
nad1	F	2789-3736	948	133	ATG	TAA
cob	F	3738-4877	1140	1	GTG	TAA
nad2	F	4873-6189	1317	-5	ATT	TAA
nad6	F	6190-6750	561	0	ATG	TAA
atp6	F	6750-7427	678	-1	ATG	TAA
nad4	F	7427-8866	1440	-1	ATG	TAG
rrnS	F	8961-9871	911	94	-	-
cox3	F	9872-10651	780	0	ATG	TAA
cox2	F	10766-11497	732	114	TTG	TAG
nad4l	F	11500-11778	279	2	TTA	TAA
nad3	F	11778-12122	345	-1	ATG	TAA
nad5-CDS2	F	12177-13278	1102	54	-	TAG
trnW-tca	F	13277-13346	70	-2	-	-
atp8	F	13350-13547	198	3	ATG	TAA
cox1	F	13715-15284	1570	167	ATG	T

## Sheet: Ctenactis_echinata_0620F
Gene	Strand	Position(Start-End)	Length(bp)	Intergenic_spacer	Start_coden	Stop_coden
trnM-atg	F	1-72	72	-	-	-
rrnL	F	221-1908	1688	148	-	-
nad5-CDS1	F	1946-2655	710	37	ATG	-
nad1	F	2789-3736	948	133	ATG	TAA
cob	F	3738-4877	1140	1	GTG	TAA
nad2	F	4882-6189	1308	4	ATT	TAA
nad6	F	6190-6750	561	0	ATG	TAA
atp6	F	6750-7427	678	-1	ATG	TAA
trnS2-tct	F	7491-7544	54	63	-	-
nad4	F	7550-8866	1317	5	TTG	TAG
rrnS	F	8961-9871	911	94	-	-
cox3	F	9872-10651	780	0	ATG	TAA
trnI-atc	F	10662-10719	58	10	-	-
cox2	F	10766-11497	732	46	TTG	TAG
nad4l	F	11500-11778	279	2	TTA	TAA
nad3	F	11778-12122	345	-1	ATG	TAA
nad5-CDS2	F	12177-13278	1102	54	-	TAG
trnW-tga	F	13277-13346	70	-2	-	-
atp8	F	13350-13547	198	3	ATG	TAA
cox1	F	13626-15195	1570	78	ATG	T

## Sheet: Cycloseris_costulata_1112F
Gene	Strand	Position(Start-End)	Length(bp)	Intergenic_spacer	Start_coden	Stop_coden
trnM-atg	F	1-72	72	-	-	-
rrnL	F	221-1911	1691	148	-	-
nad5-CDS1	F	1950-2659	710	38	ATG	-
nad1	F	2794-3741	948	134	ATG	TAA
cob	F	3743-4882	1140	1	GTG	TAA
nad2	F	4887-6194	1308	4	ATT	TAA
nad6	F	6195-6755	561	0	ATG	TAA
atp6	F	6755-7432	678	-1	ATG	TAA
trnS2-tct	F	7496-7549	54	63	-	-
nad4	F	7555-8871	1317	5	TTG	TAG
trnP-cca	F	8928-8986	59	56	-	-
rrnS	F	9050-9959	910	63	-	-
cox3	F	9960-10739	780	0	ATG	TAA
cox2	F	10897-11628	732	157	TTG	TAG
nad4l	F	11631-11909	279	2	TTA	TAA
nad3	F	11909-12253	345	-1	ATG	TAA
nad5-CDS2	F	12308-13409	1102	54	-	TAG
trnW-tga	F	13408-13477	70	-2	-	-
atp8	F	13481-13678	198	3	ATG	TAA
trnR-aga	F	13787-13846	60	108	-	-
cox1	F	14013-15585	1573	166	ATG	T
trnQ-cag	R	15927-15992	66	341	-	-

## Sheet: Cycloseris_costulata_3006F
Gene	Strand	Position(Start-End)	Length(bp)	Intergenic_spacer	Start_coden	Stop_coden
trnM-cat	F	1-72	72	-	-	-
rrnL	F	221-1911	1691	148	-	-
nad5-CDS1	F	1950-2659	710	38	ATG	-
nad1	F	2794-3741	948	134	ATG	TAA
cob	F	3743-4882	1140	1	GTG	TAA
nad2	F	4878-6194	1317	-5	ATT	TAA
nad6	F	6195-6755	561	0	ATG	TAA
atp6	F	6755-7432	678	-1	ATG	TAA
nad4	F	7432-8871	1440	-1	ATG	TAG
rrnS	F	9050-9959	910	178	-	-
cox3	F	9960-10739	780	0	ATG	TAA
cox2	F	10897-11628	732	157	TTG	TAG
nad4l	F	11631-11909	279	2	TTA	TAA
nad3	F	11909-12253	345	-1	ATG	TAA
nad5-CDS2	F	12308-13409	1102	54	-	TAG
trnW-tca	F	13408-13477	70	-2	-	-
atp8	F	13481-13678	198	3	ATG	TAA
cox1	F	14013-15585	1573	334	ATG	T

## Sheet: Cycloseris_fragilis_3639F
Gene	Strand	Position(Start-End)	Length(bp)	Intergenic_spacer	Start_coden	Stop_coden
trnM-cat	F	1-72	72	-	-	-
rrnL	F	221-1911	1691	148	-	-
nad5-CDS1	F	1949-2658	710	37	ATG	-
nad1	F	2793-3740	948	134	ATG	TAG
cob	F	3742-4881	1140	1	GTG	TAA
nad2	F	4877-6193	1317	-5	ATT	TAA
nad6	F	6194-6754	561	0	ATG	TAA
atp6	F	6754-7431	678	-1	ATG	TAA
nad4	F	7431-8870	1440	-1	ATG	TAG
trnP-tgg	F	8933-8980	48	62	-	-
rrnS	F	9057-9964	908	76	-	-
cox3	F	9965-10744	780	0	ATG	TAA
cox2	F	10902-11633	732	157	TTG	TAG
nad4l	F	11636-11914	279	2	TTA	TAA
nad3	F	11914-12258	345	-1	ATG	TAA
nad5-CDS2	F	12313-13414	1102	54	-	TAG
trnW-tca	F	13413-13482	70	-2	-	-
atp8	F	13486-13683	198	3	ATG	TAA
cox1	F	14110-15682	1573	426	ATG	T

## Sheet: Danafungia_horrida_0309F
Gene	Strand	Position(Start-End)	Length(bp)	Intergenic_spacer	Start_coden	Stop_coden
trnM-atg	F	1-72	72	-	-	-
rrnL	F	221-1910	1690	148	-	-
nad5-CDS1	F	1947-2656	710	36	ATG	-
nad1	F	2790-3737	948	133	ATG	TAA
cob	F	3739-4878	1140	1	GTG	TAA
nad2	F	4883-6190	1308	4	ATT	TAA
nad6	F	6191-6751	561	0	ATG	TAA
atp6	F	6751-7428	678	-1	ATG	TAA
trnS2-tct	F	7492-7545	54	63	-	-
nad4	F	7551-8867	1317	5	TTG	TAG
trnI-atc	F	9089-9151	63	221	-	-
rrnS	F	9165-10075	911	13	-	-
cox3	F	10076-10855	780	0	ATG	TAA
cox2	F	10970-11701	732	114	TTG	TAG
nad4l	F	11704-11982	279	2	TTA	TAA
nad3	F	11982-12326	345	-1	ATG	TAA
nad5-CDS2	F	12381-13482	1102	54	-	TAG
trnW-tga	F	13481-13550	70	-2	-	-
atp8	F	13554-13751	198	3	ATG	TAA
trnE-gaa	R	13775-13822	48	23	-	-
cox1	F	13910-15479	1570	87	ATG	T
trnF-ttc	F	15819-15894	76	339	-	-
trnQ-caa	R	15912-15963	52	17	-	-

## Sheet: Danafungia_horrida_3001F
Gene	Strand	Position(Start-End)	Length(bp)	Intergenic_spacer	Start_coden	Stop_coden
trnM-cat	F	1-72	72	-	-	-
rrnL	F	222-1911	1690	149	-	-
nad5-CDS1	F	1948-2657	710	36	ATG	-
nad1	F	2791-3738	948	133	ATG	TAA
cob	F	3740-4879	1140	1	GTG	TAA
nad2	F	4875-6191	1317	-5	ATT	TAA
nad6	F	6192-6752	561	0	ATG	TAA
atp6	F	6752-7429	678	-1	ATG	TAA
nad4	F	7429-8868	1440	-1	ATG	TAG
rrnS	F	9350-10260	911	481	-	-
cox3	F	10261-11040	780	0	ATG	TAA
cox2	F	11155-11886	732	114	TTG	TAG
nad4l	F	11889-12167	279	2	TTA	TAA
nad3	F	12167-12511	345	-1	ATG	TAA
nad5-CDS2	F	12566-13667	1102	54	-	TAG
trnW-tca	F	13666-13735	70	-2	-	-
atp8	F	13739-13936	198	3	ATG	TAA
cox1	F	14093-15662	1570	156	ATG	T

## Sheet: Danafungia_horrida_1602F
Gene	Strand	Position(Start-End)	Length(bp)	Intergenic_spacer	Start_coden	Stop_coden
trnM-atg	F	1-72	72	-	-	-
rrnL	F	222-1911	1690	149	-	-
nad5-CDS1	F	1948-2657	710	36	ATG	-
nad1	F	2791-3738	948	133	ATG	TAA
cob	F	3740-4879	1140	1	GTG	TAA
nad2	F	4884-6191	1308	4	ATT	TAA
nad6	F	6192-6752	561	0	ATG	TAA
atp6	F	6752-7429	678	-1	ATG	TAA
trnS2-tct	F	7493-7546	54	63	-	-
nad4	F	7552-8868	1317	5	TTG	TAG
rrnS	F	9156-10066	911	287	-	-
cox3	F	10067-10846	780	0	ATG	TAA
trnI-atc	F	10857-10914	58	10	-	-
cox2	F	10961-11692	732	46	TTG	TAG
nad4l	F	11695-11973	279	2	TTA	TAA
nad3	F	11973-12317	345	-1	ATG	TAA
nad5-CDS2	F	12372-13473	1102	54	-	TAG
trnW-tga	F	13472-13541	70	-2	-	-
atp8	F	13545-13742	198	3	ATG	TAA
trnE-gaa	R	13766-13813	48	23	-	-
cox1	F	13899-15468	1570	85	ATG	T

## Sheet: Danafungia_horrida_3023F
Gene	Strand	Position(Start-End)	Length(bp)	Intergenic_spacer	Start_coden	Stop_coden
trnM-cat	F	1-72	72	-	-	-
rrnL	F	222-1911	1690	149	-	-
nad5-CDS1	F	1948-2657	710	36	ATG	-
nad1	F	2791-3738	948	133	ATG	TAA
cob	F	3740-4879	1140	1	GTG	TAA
nad2	F	4875-6191	1317	-5	ATT	TAA
nad6	F	6192-6752	561	0	ATG	TAA
atp6	F	6752-7429	678	-1	ATG	TAA
nad4	F	7429-8868	1440	-1	ATG	TAG
rrnS	F	9350-10260	911	481	-	-
cox3	F	10261-11040	780	0	ATG	TAA
cox2	F	11155-11886	732	114	TTG	TAG
nad4l	F	11889-12167	279	2	TTA	TAA
nad3	F	12167-12511	345	-1	ATG	TAA
nad5-CDS2	F	12566-13667	1102	54	-	TAG
trnW-tca	F	13666-13735	70	-2	-	-
atp8	F	13739-13936	198	3	ATG	TAA
cox1	F	14093-15662	1570	156	ATG	T

## Sheet: Danafungia_scruposa_3509F
Gene	Strand	Position(Start-End)	Length(bp)	Intergenic_spacer	Start_coden	Stop_coden
trnM-cat	F	1-70	70	-	-	-
rrnL	F	208-1910	1703	137	-	-
nad5-CDS1	F	1943-2653	711	32	ATG	-
nad1	F	2787-3734	948	133	ATG	TAA
cob	F	3736-4875	1140	1	GTG	TAA
nad2	F	4871-6187	1317	-5	ATT	TAA
nad6	F	6188-6748	561	0	ATG	TAA
atp6	F	6748-7425	678	-1	ATG	TAA
nad4	F	7425-8864	1440	-1	ATG	TAG
trnL2-taa	F	8916-8977	62	51	-	-
rrnS	F	9596-10505	910	618	-	-
cox3	F	10506-11285	780	0	GTG	TAA
cox2	F	11378-12100	723	92	ATG	TAG
nad4l	F	12103-12381	279	2	TTA	TAA
nad3	F	12381-12725	345	-1	ATG	TAA
nad5-CDS2	F	12780-13880	1101	54	-	TAG
trnW-tca	F	13879-13948	70	-2	-	-
atp8	F	13952-14149	198	3	ATG	TAA
cox1	F	14470-15898	1429	320	ATG	T

[truncated: 14 more sheets: Fungia_fungites_1207F, Fungia_fungites_1203F, Halomitra_pileus, Heliofungia actiniformis, Herpolitha_limax, Lithophyllon concinna_0614F, Lithophyllon scabra_0402F, Lithophyllon_undulatum_gdg124, Lobactis scutaria_0206F, Pleuractis_gravis_0918F, Pleuractis_moluccensis_3127F, Polyphyllia talpina_0311F, Sandalolitha_robusta_3209F, Sandalolitha_robusta_0307F]
